# Supplementary material for: Analysis of Human Papilloma Virus Content and Integration in Mucoepidermoid Carcinoma
Source: Viruses. 2022 Oct 26;14(11):2353. doi: 10.3390/v14112353 (PMC9698779; doi:10.3390/v14112353)
Supplement: Supplementary file 1 [file viruses-14-02353-s001.zip]

Archive with 1 entries (1 files):
- viruses-1984634-supplementary.pdf
